# Supplementary material for: Increased Frequency of CD4+ Follicular Helper T and CD8+ Follicular T Cells in Human Lymph Node Biopsies during the Earliest Stages of Rheumatoid Arthritis
Source: Cells. 2022 Mar 24;11(7):1104. doi: 10.3390/cells11071104 (PMC8997933; doi:10.3390/cells11071104)
Supplement: Supplementary file 1 [file cells-11-01104-s001.zip]

Archive with 1 entries (1 files):
- cells-1600229-supplementary.pdf
